# Supplementary material for: A monoclonal antibody that inhibits the shedding of CD16a and CD16b and promotes antibody-dependent cellular cytotoxicity against tumors
Source: Nat Commun. 2025 Nov 11;16:9915. doi: 10.1038/s41467-025-64862-5 (PMC12606087; doi:10.1038/s41467-025-64862-5)
Supplement: Supplementary file 4 — Source Data [file 41467_2025_64862_MOESM4_ESM.xlsx]

## Sheet: Figure 1
A				B				C								D
Log10 mAb concentration (μg/mL)	Isotype	F9H4		Isotype	F9H4	No PMA		PMA dose	Isotype			F9H4				Log10 mAb concentration (μg/mL)	Isotype				F9H4
0	0.073	2.007		263.229	-16.2117	-9.81228		0.3	71.8	84	81.4	75.4	75.6	73.3		2	5.16	4.63	4.91	6.9	35.8	41.2	44.7	40.3
-1	0.069	1.996		222.699	92.5781	-14.0785		1	79.8	79.8	79.7	73.3	73.8	74.1		1.5	5.47	8.89	6.25	9	47.3	41.4	42.5	44.6
-2	0.069	1.721		344.288	-29.0105	22.1847		3	57.4	51.8	58.7	68.2	68.6	71.3		1	6.86	17.4	13.2	19.2	50.8	45.9	52.8	47.1
-3	0.065	0.919						10	29.2	33.3	22.3	62	70.3	70.3		0.5	7.03	30.1	29.8	4.84	47.5	54.7	52.6
-4	0.065	0.214						30	25.4	19.2	20.3	69.7	66.7	64.6		0	7.15	7.02	32.1	16.7	51.5	49.6	37.5	46
-5	0.064	0.093						100	21.4	18.4	19	66.6	64.7	65		-0.5	6.59	18.7	6.91	31.8	30.4	40.8	18.6	20.6
-6	0.061	0.072						300	20.3	15.7	15.8	69.9	68.7	71
-7	0.065	0.071
-8	0.065	0.071
-9	0.076	0.072
-10	0.069	0.067
E																				F										G
	Untreated						Isotype						F9H4							Log10 mAb concentration (μg/mL)	Isotype				F9H4					Log10 mAb concentration (μg/mL)	Isotype			F9H4
CD69																				2	12.2	13.5	12	13	25.6	25.7	22.3	23.1		0.003	4526	4381	4773	5195	4919	5552
1 hr							4424	4338	4562	4196	4283	4413	4321	4429	4750	4812	4941	4586		1.5	19.2	16.8	16.1	17	26.9	25.1	27.1	26.9		0.01	4314	4210	4452	5154	5303	5826
2 hr							8207	8065	8065	8113	7757	8014	8021	8197	8405	8121	8329	8908		1	14.4	18.7	20.2	20.2	30.5	29.2	24	24.4		0.03	4255	4631	4797	5558	5659	6016
3 hr	4306	4184	4205	4204	4326	4383	10030	10886	11022	10635	10639	11268	10737	10752	10989	11060	10716	10830		0.5	14.3	17.1	15.7	13.9	28.7	29.6	23.6	27.1		0.1	4508	4475	4276	6366	7020	6643
																				0	10.3	15.2	17.6	13.1	27.8	29.7	29.3	27.4		0.3	4343	4426	4169	7857	6968	7713
CD16a																				-0.5	11.8	24.2	26.1	19.3	22.3	23.9	23.5	25.5		1	4200	4304	4534	7411	7400	7683
1 hr							61.2	68	67.6	70.6	70.5	69.9	69.3	69.4	68.1	68.1	65.8	69.2		-1	10.2	14.1	11.5	14.5	14	16.4	17.6	23		3	4680	4490	4260	8114	7885	7704
2 hr							19.8	20.7	22.1	25.4	28.9	27	63.3	60.8	60.3	60	59.7	56.3												10	4218	4486	4900	8043	7854	8318
3 hr	70.5	73.7	76	74	74.1	73.1	8.23	8.59	8.88	8.23	7.15	7.22	57	50.2	50.7	56.7	56.9	55.4
H																				I
	CV - Isotype			WT - Isotype			S197P - Isotype			CV - F9H4			WT - F9H4			S197P - F9H4				Ab concentration	F9H4 DANA			Isotype DANA
0	650	457	455	82220	80862	80826	96235	97137	96151	1484	508	458	65744	64977	66501	74977	74645	75991		0.01	6.99	7.95	6.57	6.03	8.95	5.93
10	409	480	507	8925	9669	9391	85470	88629	89142	520	551	529	53032	52800	52407	68128	65873	67813		0.03	10.5	9.6	6.82	6.84	6.77	6.65
																				0.1	19.9	17	15.8	9.09	7.16	7.19
																				0.3	50.8	51	50.1	7.38	6.91	6.99
																				1	70	69.9	65	7.16	6.94	6.92
																				3	73	72.1	73.5	7.37	8.06	5.71
																				10	75.3	76.2	74	8.19	7.01	8.16

## Sheet: Figure 2
C
Ab concentration	3G8				Isotype				F9H4
0.005	16882.5	23783.5	-1399.5	3150.5	10161.2	4212.25	-7462.75	-11111.8	13253	12700	-4945	-5306
0.05	221578	228534	130764	133882	6470.25	-1906.75	-9918.75	-15198.8	18434	16317	-1072	-3006
0.5	519554	610634	327296	376102	9815.25	-6227.75	-7088.75	-17134.8	44867	38506	15101	11145
5	553302	709902	343428	434788	5986.25	2479.25	-9511.75	-11935.8	49447	31173	18561	6742
50	912516	698482	577830	438848	647879	-5379.75	402085	-16570.8	54450	31555	21058	6646
D											E
	D1+D2			D1			D2				D1+D2	D1	D2
	Isotype	F9H4	Polyclonal	Isotype	F9H4	Polyclonal	Isotype	F9H4	Polyclonal		0.01	1.68	12.17
10	0.355	1.125	1.867	0.106	0.91	0.456	0.339	0.492	1.488
5	0.294	1.118	1.772	0.125	0.885	0.381	0.329	0.433	1.407
2.5	0.215	1.084	1.652	0.297	0.777	0.359	0.35	0.355	1.121
1.25	0.189	1.074	1.614	0.127	0.513	0.342	0.279	0.316	0.986
0.625	0.147	0.936	1.438	0.151	0.359	0.405	0.295	0.285	0.807
0.3125	0.141	0.919	1.256	0.129	0.294	0.393	0.315	0.319	0.607
0.15625	0.149	0.827	1.104	0.152	0.27	0.3	0.274	0.283	0.433
0.078125	0.13	0.814	0.795	0.151	0.251	0.233	0.268	0.276	0.313
0.039063	0.122	0.715	0.626	0.112	0.155	0.217	0.267	0.265	0.235
0.019531	0.113	0.635	0.401	0.13	0.157	0.18	0.285	0.275	0.176
0.009766	0.12	0.411	0.265	0.144	0.135	0.145	0.286	0.292	0.152
0.004883	0.105	0.088	0.166	0.091	0.176	0.209	0.285	0.288	0.128
F						G
Ab or fragment concentrations	Isotype	F9H4	Fab	Fab2		Ab or fragment concentrations	Isotype			F9H4			Fab			Fab2
10	0.465	1.625	1.906	2.047		0.078125	3742	3509	3370	3497	3470	3411	3187	3296	3115	2950	2993	3240
5	0.282	1.545	1.689	1.766		0.15625	3322	3241	3477	5210	4357	5069	3841	3886	4573	4227	6136	4604
2.5	0.342	1.539	1.713	1.955		0.3125	3387	3401	3430	7082	7255	7072	5529	4751	4992	5244	4616	4860
1.25	0.282	1.711	1.615	1.606		0.625	3679	3437	3417	8091	8860	7826	6079	5342	6657	6975	7345	5707
0.625	0.282	1.636	1.456	1.486		1.25	3580	3622	3669	11175	10523	12648	5696	6267	5275	7828	7703	7515
0.3125	0.316	1.529	1.372	1.496		2.5	2618	2524	2480	12600	11296	11295	2906	3038	3120	3972	4351	4311
0.15625	0.318	1.429	1.213	1.94		5	2801	2816	2766	14161	10995	11183	1193	1094	1013	2495	2315	2129
0.078125	0.218	1.315	0.925	0.943		10	2725	2567	2786	15456	19356	21476	810	599	564	1675	1451	1443
0.039063	0.273	1.205	0.769	1.008
0.019531	0.255	0.966	0.571	0.657
0.009766	0.227	0.945	0.673	0.596
0.004883	0.231	0.246	0.278	0.389
H						I														J
Ab concentration	Isotype	4H2F3	8E3B7	F9H4		Ab concentration	Isotype			F9H4			4H2F3			8E3B7					Isotype	4H2F3	8E3B7	F9H4
20	0.413	2.612	2.099	2.666		0.3125	2728	2426	2501	3207	5929	4613	1818	1627	1981	1800	1924	2285		10	1.354	1.188	1.302	0.115
10	0.413	2.491	1.718	2.571		0.625	2921	1950	3329	5207	6945	7841	2128	1584	2304	1801	2223	3188		5	1.291	1.193	1.306	0.177
5	0.32	2.301	1.314	2.537		1.25	3010	1627	3347	8252	10528	13844	1616	1954	2231	1885	2341	2427		2.5	1.213	1.16	1.216	0.259
2.5	0.277	2.178	0.898	2.578		2.5	2420	2234	4641	17237	17474	19251	2396	1983	1593	1974	2405	2508		1.25	1.27	1.168	1.308	0.358
1.25	0.292	1.957	0.694	2.56		5	2482	1703	3810	24568	21132	18749	2002	1760	1777	1992	1917	2169		0.625	1.305	1.239	1.307	0.57
0.625	0.295	1.772	0.579	2.514		10	1846	3307	4693	26488	27848	35291	1639	2930	1999	3079	1615	3009		0.3125	1.269	1.16	1.341	0.834
0.3125	0.3	1.499	0.482	2.561		20	3950	2167	1673	30215	41363	39529	2742	1565	2114	2155	1778	2881		0.15625	1.287	1.17	1.296	1.007
0.15625	0.263	1.155	0.481	2.526																0.078125	1.362	1.186	1.319	1.056
0.078125	0.261	0.812	0.364	2.458																0.039063	1.362	1.209	1.332	1.11
0.039063	0.265	0.612	0.333	2.437																0.019531	1.511	1.301	1.432	1.141
0.019531	0.303	0.498	0.274	2.239																0.009766	1.447	1.316	1.352	1.114
0.009766	0.361	0.445	0.291	2.103																0	1.333	1.262	1.244	1.102
0.004883	0.236	0.315	0.286	1.566
0.002441	0.218	0.258	0.507	1.321
0.001221	0.199	0.25	0.404	1.084
0.00061	0.216	0.283	0.393	0.841
0.000305	0.23	0.238	0.34	0.514
0.000153	0.262	0.251	0.192	0.458
7.63e-05	0.237	0.133	0.233	0.215

## Sheet: Figure 3
A								B								C								D
Log10 cetuximab concentration (μg/mL)	Isotype			F9H4				Log10 cetuximab concentration (μg/mL)	Isotype			F9H4				E : T	Isotype			F9H4					Isotype			F9H4
0.5	38.9	41	42.8	54.8	57.1	57.5		0.5	15.7	19.3	20.2	30.3	31.2	33.9			1.9	4.1	0.8	15.3	7	13.9		NK alone	5.74	7.97	7.87	7.94	10.6	8.41
0	42.8	42	44.4	61.6	60.3	61.6		0	18.4	19.2	22	37.6	35.2	35.9			15	18	8.4	27.7	21.8	22.8		NK+A549+Isotype	14.9	11.5	11.8	10.4	15	12.3
-0.5	41.7	42.5	45.1	59.6	61.4	60.7		-0.5	24.1	23.8	23	39.1	35.1	35.1			11.7	22.8	23.8	46.2	40.2	46.1		NK+A549+Cetuximab	20.6	20.1	23.5	29.5	30.6	29.3
-1	43.9	44.7	45	61.7	62	61.3		-1	14.2	20.3	22.7	38.9	37.5	36.3
-1.5	41.9	44.7	43.3	59.5	59.1	61.8		-1.5	23.3	21.8	16.7	37	37.2	40.6
-2	40.4	39.8	40.4	56.2	57.4	54.4		-2	18	19.5	16.7	34.2	38.2	35.1
-2.5	26.9	29	30.3	48.1	47.2	47.1		-2.5	12.7	14.4	12.9	28.5	29.6	31.1
-3	16.6	16.3	17.7	30	30	30		-3	5.38	5.69	4.29	23	15.4	19.9
E
	Isotype				F9H4
NK cells alone	77.6	76.8	76.4	77	70.7	72	72.3	69.6
+ A549 and Isotype	54.1	52.5	50.1	49.4	63	67	64.4	65.9
+ A549 and Cetuximab	17.5	17.4	16.3	16.8	49.4	51.8	50.6	49.9
G					I
NK only	NK day -7	NK day 10	A549 only			Isotype										F9H4
0	5.25572	26.1712	26.2429		hIgG1 Isotype	43	88	53	59	46	78	114	69	123	125	63	39	61	56	56	22	81	107	57	74
0	7.57435	35.7681	72.8706		Cetuximab	96	89	65	72	49	62	25	53	72	70	28	8	30	50	61	20	36	50	12	24
0	22.9719	33.2329	42.4808
0	2.33792	36.9453	69.0404
0	12.2441	20.6847	59.1192
0	41.7205	68.3236	87.7559
0	54.1819	55.5661	42.3961
0	50.0112	68.8104	93.2193
0	35.6724	73.2629	85.1302
0		28.1736	83.7725

## Sheet: Figure 4
A							B
B16F10	LLC1	KPN1.1	Naive	C1498-MICB			Days	Isotype DANA + Cetuximab														Isotype DANA + hIgG isotype														F9H4 DANA + Cetuximab
27.9193	25.2179	41.3516	28.9705	43.9697			5	6.24	5	6.75	6.25	7.02	5.75	5.29		9	9	9.6	9	9		7	7.56	6.76	5.29	7	6.25	5.06		9	9.3	9	9			6.75	6.25	7.29	5.76	6.25	5.5	4.84		9	9	9	7.84	9
118.495	60.6616	15.8093	26.3821	21.5405			7	11.56	16.8	9	17.2	16.8	12.92	15.2		16	16	16.8	16	16		27.56	14.4	16.8	16	27.04	14.44	14.44		16	16.4	16	16			13.65	11.84	14.4	10.89	12.25	9	11.22		16	16	16	9	16
25.5972	75.977	187.695	16.9776	85.0909			9	20.25	20.25	22.5	21.15	17.64	18	16								30.25	26	24.75	29.15	28.6	17.64	15.2								13.65	15.21	15.21	14.44	12.25	10.24	12.25
33.4769	28.0658	55.1915	15.5493	32.5269			11	25	24	25	22.5	22.09	20.25	21.6		25	25	26	25	25		37.8	30	30.25	30.25	31.9	24	24.75		26.5	27.03	26	27.5			12.25	14	15.2	10.5	16	10.56	10.23		20.25	20.25	20.25	19.36	20
24.2465	58.5636	159.462	24.847	75.1656			14	30.25	31.9	36	37.8	30.25	33	28.09		49	40.3	39.65	39	39		51	37.8	41.6	39.69	39	42.9	30		56.25	46.24	45.5	60.84			22.5	24.75	20.25	20.7	22.5	12.25	14		27.5	29.15	20.25	30	20.25
25.3434	251.274	17.3422	10.7149				16	47.6	50.4	44.2	45.5	49	42.25	42.25		52.5	47.6	50.32	49	49		71.25	52	63	45.5	56.25	50.16	51.1		60	56.25	56.94	64			25	36	27.5	20.25	33	16	16		36	30.25	30.25	36	20.25
120.439	146.819	9.98379	13.3221				18	60.84	64	72.25	68	72.25	48.75	48.75		60	62.4	60	64	64		95	72.25	74.25	72.25	74.8	81	64		72.25	72.25	72	81			27.5	40	27.5	25	35.75	27.5	20.25		49	42.25	49	49	25
32.1591	12.3499	16.0079	12.3499				21	72.25	76.5	100	100	100	72.25	76.5		70.4	72.25	72.25	64	72.25		130	100	143	93.1	88.2	125	90.25		79.2	81	79.2	90.25			39	48	45.5	47.6	36	25	25		52.5	45.5	49	49	27.5
30.752	21.6402	28.2135	12.7491				23	93.1	100				81	85.5		80.1	81	80.1	81			110	110				110.25			100	105	102				45.5	60	49	52.5	49	36	36		49	56.25	56.25	36
35.3043	25.8549	20.3015	16.553				25	100	110	110.25						91.2	90.25	90.25	96.04	90.25																48	80	56	56	56	42	36		64.8	65.6	64	64	42.25
							28									121	105	108	103	105																64		64	49	49	49	42		68	66.4	64	65.6	49
							30																													60		60	52.5	52.5	52.5	49		64	68	67.24	64	42.25
							32																													64	49	81	52.5	49				64	65.6	68	68	45.5
							35																													64	49	81	52.5	49				64	66.4	68	64	42.25
							37																													64	49	83.7	52.5	49				64	68	68	64	45.5
							39																													64	49	83.7	52.5	49				64	65.6	65.6	64	49
							42																													64	49	81	51.1	49				64	65.6	64.8	64	49
D
	Isotype													F9H4
hIgG1 isotype	75.5	58.5	54.7	60.2							34.6	69.7	44.7	60.5	58.6	42.1	63.7	50.4				60.3	66.8	52	70.1	67
Cetuximab	32	36.3	47.2	34.5	51.8				22.5	39.4	29.9	33.6	44.7	75.5	60.6	67.1	65.2					68.3	72.2	65.1	73	58.9
E
	Isotype													F9H4
hIgG1 isotype	74.2	71.8	60.8	65.7	55.4	53.9			25	50	65.9	70.6	58.4	67.1	66.7	51.9	61.6	61.1	60.7			68.9	76.8	66.1	71.5	76.9
Cetuximab	58.4	47.1	67.7	73.4	64.8	61.7			62.5	63.8	37.9	50.8	53.8	48.8	46.6	69.1	56.3					53.3	36	61.5	52.3	47.4
F
Days	IgG2a isotype + F9H4 + Cetuximab											IgG2a isotype + mIgG1 isotype + hIgG isotype											anti-NK1.1 + F9H4 + Cetuximab											anti-NK1.1 + mIgG1 isotype + hIgG1 isotype
5	10.5	10.5	10.5	11.2	10.5		9.6	9	9.6	10.24	9.6	14.44	12.25	13.3	11.4	13.3		9	10.5	9.6	10.24		14.44	10.5	14.44	14	15.2		9.6	9.9	9.6	9	10.24	14.44	14.44	13.3	15.21	14.82		9.9	9.9	10.24	9	9.6
7	9.9	9	14	14	9		10.5	9	10.5	9.6	9	20	16	18	20.25	20.25		12.25	14	12.95	13.69		15.2	16.8	16.8	17.2	18		12.25	10.5	12.95	12.25	13.69	17.2	23.03	20.25	28.2	27.04		15.2	14.44	16	14.44	16
10	12.25	9	12.25	12.25	9		9.6	10.24	12.25	12.25	9.6	25	20	20.25	25	25		18	18.9	18	20.25		16	18	16	18	22.5		16.4	16	16	16	16.4	25	25	25	30.25	30.25		23.04	25	23.04	24	24
12	12.25	16	14	14	16		9	18	16	18	12.25	30	27	30	30	27		25	26.01	30.25	27.5		26.5	25	24	25	20		19.8	18	19.2	23.85	29.15	39	39	42.25	42.25	42.25		27	29.16	36	36	30.25
14	15.2	24	14.44	20.9	16		16	22.5	22.5	22.5	24	36	36	36	42.25	42.25		34.8	33	31.8	33		28.8	30	27.84	30.16	31.9		29	29.5	26.5	27.5	30	44.2	49	42.25	52.5	42.25		39	34.8	36	50.4	49
17	18	24.01	16	20	23.04		25	36	25	45.5	30.25	42.25	42.25	39.69	45.5	42		60	60	56.25	60		25	36	36	36	42		36	49	42.25	64	64	52.5	52.5	56.25	51.8	52.5		72.25	60	72.25	81	72.25
19	33	30.25	25	33	30.25		25	25	36	56.25	30.25	49	52.5	48.75	56.25	48.75		81	81	67.5	80.75		36	42.25	42.25	42.25	52		42.25	49	42.25	64	49	60	64	64	68	56		90.25	81	77.44	88.2	86.49
21	42.25	33	30	30	35.75		30	27.5	27	64	27.5	70.55	74.8	77.44	70.55	72.25		98	100	99	98		46.24	49	49	90	56		49	56.25	49	76.5	56.25	90.25	86.49	85.5	110.25	94.5		110.25	110	102.9	100	104.04
G
	Isotype													F9H4
hIgG1 isotype	72.8	52	42.4						32.9	36.9	26.7	34.9	61.3	32.2	50.1	38.5	42.6	34.2				37.6	39.3	53	28.5	42.6
Cetuximab	33.1	22.9	34.7	29.3	38.2				50	46.6	27.3	33.5	32.7	23.2	26.9	56	31	26.4				51.9	23.1	40.1	40.2	41.4
H
	Isotype													F9H4
hIgG1 isotype	67.8	89.3	69.4	69.9	86.4	59.8			66.7	75.4	62.4	72.8	62	91.4	75	59.1	80.3	85.1	49.5			90.1	90.9	93.7	73.2	48.4
Cetuximab	65.7	71.8	79.2	69.2	81.6	53.8			25	80.7	43.9	52.5	54.2	29.7	44	69.1	45.5					65.1	51.3	73.6	64.2	54.6
I
Days	Control liposomes + F9H4 + Cetuximab																		Control liposomes + isotypes (mIgG1 and hIgG1)																		Clodronate liposomes + isotypes (mIgG1 and hIgG1)
5	9.92	9	9.18	9.9	9	10.89	9.6	10.5	8.68		6.96	6.24	9.99	9.92	11.56	5.06			13.32	9	9.61	11.88	9.92	9.6	9.9	10.89		6.67	5.4	8.25	6.75	9.9	7.84				14	9.61	9	9.61	14.04	11.76	10.89	11.88	10.56	12.58		8.68	6.75
8	9	10.5	10.24	11.2	10.5	12.25	10.5	12.25	10.5		12.95	12.25	12.96	9	16	12.25			12	10.5	10.5	10.5	10.5	12.25	12.25	16		14.28	15.2	18.48	19.74	19.8	17.2				20.25	16	25	16	16	22.5	25	36	20.25	27.5		26	15.91
11	9	10.56	9	10.24	10.5	13.3	10.5	14	14		12.95	18.04	19.89	25.42	17.1	10.8			14.4	15.2	14	14	14	16	16	20.25		38.5	20.25	30.74	33	25	20.25				34.56	25	36	26.52	20.25	42	35.34	44.5	25	46.8		36	25
13	16	12.95	11.56	16	13.68	16	14	18	18		21.07	26.52	35	30	28.08	26.01			25	23.04	25	22.56	22.09	27	23.04	64		38.43	31.35	39.68	38.4	36.92	33.64				54.4	39	61.38	30.25	61.42	61.42	39.69	81	42	60		50.4	37.2
15	12.96	10.5	14.43	22.5	10.15	20	20	33	25		31.36	42	42	32.5	44.8	33			30.25	33.04	56.21	32.48	46.86	33	25	64		64	56.94	45.5	50.82	53.1	46.2				78.4	49.58	100	77.43	88.81	100.1	79.9	100	48.75	72		73.87	51.84
18	20.25	12.25	16	36	16	36	30	42	33		33.64	49	48	48.75	48.75	43.56			42	57.76	102.72	57.76	51.6	105.6	102	81		70	62.4	79.2	57.51	60.84	56.25				120	100		88.35	95		90		81	120		77.9	67.24
20	20.58	15.21	16	42.25	16	49	48	56	45.5		42.25	55.48	56	54.6	56	52.54			76.5	80.75		76.5	76			100		80	77.44	81	72.25	81	72.25							100	100		100		100			99.75	81
22	30	18	16.4	42.25	25	56	56	56	49		37.8	52.5	63.75	49	57.76	56			100	100		101.2	100					85	81	104.03	83.16	100	80.96																96.04
25	38.5	22.5	20	49	25	56	50.4	56	50.4		56.25	64	72	56.25	64	70.4												103.2	100		103.02		101																110.25
[truncated: 63 more columns]

## Sheet: Figure 5
A
Days	Isotype DANA + hIgG1 isotype										F9H4 DANA + Cetuximab										F9H4 DANA + Necitumumab										F9H4 DANA + Zalutumumab										F9H4 DANA + Nimotuzumab
5	9	9	9	7.25	7.84	4.4	4	5	4	5	7.84	7.84	7.84	8.4	8.12	4	4	4.6	4	4	9	6.6	7	7.84	9	5	4	4	4	4	9	7.84	9	7.84	8.4		4	4	4	4	7.84	8.4	7.84	8.4	7.84	4	4	4	4
7	10.24	10.24	11.2	11.2	9	9.6	9	10.5	9	10.5	9	10.24	9	9	9	9	9	9.9	9	9	9.6	9	9	9	10.24	10.5	9	9	9	9	9.6	9	9.6	9	9		9	9	9	9	10.24	9.6	9	9.6	9.6	9	9	9	9
11	24.5	23.04	24	24	24	18	16.8	16.8	17.64	16.8	11.4	14	13.3	12	15.2	9	8.4	9	9.9	9.9	14.44	15.2	11.56	14.44	12.25	9.9	9	9	9	9	14.44	16	16	16	12.25		9	9	9	9	13.68	10.8	13.3	17.5	14.44	9	9	10.5	9
13	34.8	33	37.2	37.8	31.9	24	22.5	23.04	24	24	15.2	15.2	14.44	14	14	10.24	9	9	9.9	9.9	16	16	19.2	16	15.2	12.16	12.96	11.55	12.54	13.3	18	16	25	22.5	24		11.88	14	12.25	11.55	19.36	22.8	21.12	20.64	20.25	11.55	12.25	11.55	11.56
15	42.25	39.69	42.25	40.8	40.8	33	33	36	33	36	17.2	18	16	16	16	9	10.89	9	9	10.5	19.35	18.06	22.5	20.25	20.25	16	14	16	15.2	15.2	22.5	20.25	27.5	24.75	27.5		16	18.49	12.25	18.49	20.25	27	22.5	22.5	25	14.44	16	12.25	16
18	56.25	49	54.6	50.7	49.4	51.1	52.5	49	56	49	20	14	20.25	20.25	16	12.25	10.89	9	12.25	12	25	21.6	32.49	25	30	16	16	16	16	16	25	21.6	30.25	36	60.84		16	20.25	20.25	20.25	25	35	14	26.5	14	16	20.25	12.25	16
20	64	64	77.77	96.3	60	56.25	62.4	59.5	64	60	16	14	20.25	16	16	16	16	16	12.25	16	20.25	22.09	39	16	30	16	20.25	20.25	19.8	20.25	31.9	20.25	44.2	25	36		27.5	25	49	33	27.5	60	20	24	16	20.25	52.5	20.25	25
22	72.24	111.3	111.6	119.7	67.08	81	81	85.5	81	85.5	25	16	19.2	23.5	34.8	25	16	20.25	12.25	16	30.25	21.15	91.2	28.2	54.02	16	27.5	25	25	30.25	60	26	74.8	40.2	64		39	49	64	45.5	46.86	93.6	41.54	25.8	27	30.25	72.25	42.25	56.25
25	80	113.4	123.5	156.25	76.5	100	100	105	100	105	20.25	12.25	14	36	42.25	30.25	25	25	16	16	49	36	100	36	64	25	33	36	36	36	49	30.25	100	42.25	68		49	64	81	52.5	76	96	64	20.25	27.5	36	81	49	64
27	105	132.25	141.75	210.25	105	121	121	147.2	144	144	20.25	14	12.25	36	42	42.25	42.25	36	19.36	16	49	36		36	52.5	25	49	36	60	53.29	46.24	27.5		45.5	81		64	64	64	90	64		76.5	20.25	33	100	49	49	81
29											36	22.5	16	42.25	64	49	49	42.25	25	16	49	20.25		25	64	25	56.25	56.25	64	56.25	49	31.9		72	100		56.25	56.25	81	81	70		81	25	36		100	64	56.25
32											30.25	25	16	56.25	81	56.25	64	56.25	36	16	49	23.04		25	81	25	72.25	64	72.25	64	49	44.2		81	100		49	81	90.25	90.25	81		100	25	49			96.04	72.25
34											49	12.25	20.25	81	100	56.25	72.25	49	36	25	72.25	30.25		56.25	100	25	81	56.25	64	56.25	64	64		100			55.25	64	81	81	100		100	36	81			90.25	72.25
36											64	16	25	81		56.25	72.25	49	36	25	81	36		64		25	85.5	56.25	64	56.25	81	81		100			55.25	64	90.25	90.25				49	100			90.25	72.25
39											64	25	36	90.25		56.25	81	49	49	25	100	49		64		25	100	64	72.25	64	100	72.25		81			52	81	100	100				49	100			100	64
41											64	25	36	90.25		56.25	81	49	56.25	25	100	49		49		25		64	72.25	64	100	72.25		81			52	81						64	100				64
43											64	25	36	81		56.25	81	49	56.25	25	81	49		49		25		64	72.25	64	81	72.25		81			55.25	81						64	81				64
46											64	25	36	81		56.25	81	49	56.25	25	81	49		49		25		64	72.25	64	81	72.25		81			59.5	85.5						64	81				68
48											64	25	36	81		56.25	81	49	56.25	25	81	49		49		25		64	72.25	64	81	72.25		81			68	100						64	81				72.25
50											64	25	36	81		56.25	81	49	56.25	25	81	49		49		25		64	72.25	64	81	72.25		81			72.25							64	81				76.5
B
	mIgG1 isotype + hIgG1 isotype			mIgG1 isotype + Cetuximab			mIgG1 isotype + Cetuximab-GAALIE			hIgG1 isotype + F9H4			F9H4 + Cetuximab			F9H4 + Cetuximab-GAALIE
A549	32.1	33.8	34	59.4	60.8	58.4	59.5	71.3	65.4	42.8	40.9	42.3	69.5	70.3	76.2	72.6	68.9	71.9
HCC2935	6.93	11.1	12.1	36.7	37.3	36.3	43.2	45	37.8	6.93	11.1	12.1	42.4	37.2	40.2	48.2	50.8	46.5
HCC4006	18.6	19.7	22.6	28.9	30.7	31	42.6	42.7	38.1	29.8	29.3	31.1	42.4	37.4	32.1	46.9	46.1	48.2
NCI-H1703	13.3	15.6	16.5	18.5	21.6	21.1	22.3	20.5	22.2	18.9	19.2	25.9	21.9	25.7	26.1	31.8	24	21.6
C
	mIgG1 isotype + hIgG1 isotype			mIgG1 isotype + Cetuximab			mIgG1 isotype + Cetuximab-GAALIE			hIgG1 isotype + F9H4			F9H4 + Cetuximab			F9H4 + Cetuximab-GAALIE
A549	2.88	2.82	3.09	16.1	16.7	15.5	31.4	27.4	29	8.5	7.83	9.68	28.4	26.3	23.3	32	29	34.4
HCC2935	2.04	1.83	1.55	3.21	3.42	3.53	4.64	4.9	4.55	4.19	3.96	4.29	5.24	5.32	5.56	6.67	5.74	5.42
HCC4006	2.82	3.09	1.95	2.03	2.91	2.82	3.11	4.21	2.46	3.76	3.26	2.66	5.76	3.77	3.43	6.28	6.6	7.1
NCI-H1703	5.63	3.82	4.22	12.9	12.5	12.4	23.4	18.2	21.9	7.55	6	6.33	21.9	22.8	24.3	27.9	26.9	27.5
[truncated: 11 more columns]

## Sheet: Figure 6
D
	Isotype						F9H4
Tumor	39.6517	7.63072	125.664	14.5723	27.5124	18.9326	-0.01144	-0.00775	85.2291	-0.00416	-0.00444	-0.00331
Lung	-0.02219	-0.02353	-0.02283	-0.00162	3.23563	12.3781	-0.02523	-0.02441	-0.02587	-0.00425	-0.00449	-0.00384
E
	Isotype				F9H4
Tumor	1195.14	376.238	460.286	802.156	-0.08277	-0.01348	-0.0697	-0.06573
Normal lung	479.594	192.241	-0.00724	-0.01235	-0.07538	-0.07652	-0.07481	-0.08049
F
	NK cells					Myeloid cells					Neutrophils
Tumor	0.73	1.68	0.6	1.44		62.3	6.01	10.3	11.3		3.59	2.3	1.74	8.95
Normal lung	0.74	0.58	8.09	2.64		50.3	26.3	7.26	31.4		2.32	30.6	7.32	17.3

## Sheet: Supplementary Figure 4
A				B
Concentration	Isotype	F9H4		Concentration	Isotype			F9H4
10	0.265	2.503		0.003	77.4	62.9	77	74.4	84.4	82.2
3.33333	0.29	2.433		0.01	75.9	64	66.4	79.1	83	67.9
1.11111	0.302	2.147		0.03	66	64.6	68.3	72	82.7	81.2
0.37037	0.234	1.675		0.1	65	60.4	61	78.7	85.3	84.5
0.123457	0.188	0.867		0.3	72.8	72.8	72	76.2	81.4	76.7
0.041152	0.178	0.43		1	66.1	71.3	60.8	80.2	79.7	83.8
0.013717	0.196	0.265		3	57.6	66.9	63.6	88.3	86.8	85.9
0.004572	0.227	0.23		10	71.7	66.2	66.5	86.2	82.5	87.3
0.001524	0.234	0.216
0.000508	0.153	0.19
0.000169	0.198	0.15
5.65e-05	0.205	0.186

## Sheet: Supplementary Figure 5
A
PMA dose	Isotype			F9H4
0	11610	11447	11254	9862	9916	9930
50	6648	7454	7381	10482	11311	11252
B
PMA dose	Isotype			F9H4
0	25	25.4	24.2	45.5	41.7	45.2
50	27.7	29.1	29.1	38.1	39.4	37.3
C
PMA dose	Isotype			F9H4
0	84.4	85.1	88.2	92.8	93.6	93.2
50	19.8	20.4	20.1	40.8	47.1	40.6

## Sheet: Supplementary Figure 7
		Anti-mIgG1	Anti-mIgG2a	Anti-mIgG2b	Anti-mIgG3
	F9H4	1.319	0.078	0.278	0.044
	mIgG1 Control	1.316	0.045	0.302	0.046
	mIgG2a Control	0.046	1.27	0.057	0.038
	mIgG2b Control	0.05	0.16	1.023	0.043
	mIgG3 Control	0.04	0.037	0.065	1.018
	Uncoated Control	0.047	0.032	0.034	0.039

## Sheet: Supplementary Figure 8
	A						B
	Concentration	F9H4-hIgG1-DANA	hIgG1 isotype	hIgG1-DANA isotype			Concentration	hIgG1 isotype			F9H4-hIgG1-DANA			hIgG1-DANA isotype
	1	1.253	0.149	0.089			0.01	6.06	6.76	5.74	6.99	7.95	6.57	6.03	8.95	5.93
	0.5	1.267	0.096	0.094			0.03	6.84	4.97	9.67	10.5	9.6	6.82	6.84	6.77	6.65
	0.25	1.217	0.088	0.08			0.1	6.06	6.84	5.66	19.9	17	15.8	9.09	7.16	7.19
	0.125	1.133	0.075	0.075			0.3	7.79	6.23	5.76	50.8	51	50.1	7.38	6.91	6.99
	0.0625	0.93	0.091	0.152			1	8.67	7.97	7.26	70	69.9	65	7.16	6.94	6.92
	0.03125	0.504	0.113	0.141			3	6.94	6.96	7.06	73	72.1	73.5	7.37	8.06	5.71
	0.015625	0.258	0.099	0.087			10	9.92	7.33	7.87	75.3	76.2	74	8.19	7.01	8.16
	0.007813	0.182	0.117	0.132
	0.003906	0.154	0.074	0.102
	0.001953	0.146	0.101	0.089
	0.000977	0.115	0.116	0.127
	0.000488	0.103	0.07	0.127
	C
		F9H4-DANA						hIgG1-DANA isotype
	Concentration	CD16a	CD32a	CD32b/c	CD64		Concentration	CD16a	CD32a	CD32b/c	CD64
	10	1.642	0.128	0.071	0.054		10	0.057	0.07	0.062	0.048
	5	1.603	0.104	0.061	0.057		5	0.057	0.073	0.061	0.054
	2.5	1.625	0.1	0.054	0.058		2.5	0.055	0.076	0.056	0.051
	1.25	1.383	0.094	0.06	0.052		1.25	0.054	0.087	0.057	0.054
	0.625	1.159	0.094	0.056	0.051		0.625	0.063	0.088	0.056	0.055
	0.3125	0.585	0.096	0.056	0.058		0.3125	0.055	0.091	0.055	0.052
	0.15625	0.243	0.088	0.062	0.058		0.15625	0.056	0.08	0.06	0.053
	0.078125	0.122	0.09	0.056	0.061		0.078125	0.057	0.084	0.058	0.054
	0.039063	0.077	0.088	0.058	0.055		0.039063	0.054	0.08	0.057	0.052
	0.019531	0.065	0.085	0.058	0.057		0.019531	0.054	0.081	0.059	0.052
	0.009766	0.06	0.072	0.057	0.061		0.009766	0.057	0.074	0.063	0.057
	0.004883	0.068	0.072	0.066	0.074		0.004883	0.062	0.079	0.075	0.061

[truncated: 10 more sheets: Supplementary Figure 9, Supplementary Figure 10, Supplementary Figure 12, Supplementary Figure 13, Supplementary Figure 14, Supplementary Figure 16, Supplementary Figure 18, Supplementary Figure 19, Supplementary Figure 20, Supplementary Figure 21]
